# Supplementary material for: Assessing COVID-19 Mortality in Serbia’s Capital: Model-Based Analysis of Excess Deaths
Source: JMIR Public Health Surveill. 2025 Apr 17;11:e56877. doi: 10.2196/56877 (PMC12021472; doi:10.2196/56877)
Supplement: Multimedia Appendix 5 [file publichealth-v11-e56877-s005.xlsx]

## Sheet: Sheet1
Age groups		Male					Female
		0-19	20-39	40-59	60-79	80+	0-19	20-39	40-59	60-79	80+
Year	2015	165807	233004	214018	155423	25336	156732	243755	238081	205206	42533
	2016	166520	231062	214384	157021	26308	157554	241585	237681	208087	43760
	2017	167568	228262	215879	157851	27067	158689	238576	238497	209776	44967
	2018	169205	224900	218139	158132	27643	160053	235138	240037	210833	46113
	2019	171105	221502	220730	158338	28182	160759	233324	240845	211509	46671
	2020	172774	217640	223357	157729	28286	163214	227499	243511	212729	47741
	2021	174008	213633	225315	155987	27443	164232	223341	244942	212516	47250
